# Supplementary material for: Hedonic pricing analysis for semen of dairy bulls in Brazil
Source: PLoS One. 2022 Apr 19;17(4):e0267109. doi: 10.1371/journal.pone.0267109 (PMC9017886; doi:10.1371/journal.pone.0267109)
Supplement: S1 Data — (XLSX) [file pone.0267109.s001.xlsx]

## Sheet: Base_De_Dados_Hed
RGD	D_Gir	D_Guzera	D_Girolando	D_Alta	D_CRV	D_ABS	D_Semex	N_Filhas	N_Rebanhos	Pta_Leite_305	Pta_Idade_P_Parto	Pta_GorduraKg_305	Pta_PGordura	Pta_ProteinaKg_305	Pta_Pproteina	Pta_SolidosKg_305	Pta_PSolidos	Lactacao	D_Sexado	Preco	D_Testado	D_Vivo
JEBR74	1	0	0	1	0	0	0											8725	0	18	0
CAL7840	1	0	0	1	0	0	0											9680	0	20	0
ACFG2701	1	0	0	1	0	0	0											4036	0	20	0
RSSO6	1	0	0	1	0	0	0	33	18	423.9	-35.5	12.2	0.086	7.3	-0.042	30.1	0.120	10242	0	26	1	1
EFC500	1	0	0	1	0	0	0	83	57	193.7	-3.9	6.2	0.019	4.6	0.122	12.3	0.132	15126	0	70	1	0
RRP5221	1	0	0	1	0	0	0	119	62	294.7	4.2	13.8	0.004	12.3	0.061	31.6	0.102	15260	0	27	1	1
LFRB30	1	0	0	1	0	0	0											12680	0	17	0
JRDG15	1	0	0	1	0	0	0											6302	0	16	0	1
CDEL23	1	0	0	1	0	0	0											3777	0	16	0
KCA1188	1	0	0	1	0	0	0	60	33	401.8	-18.0	16.3	-0.093	12.5	-0.082	42.7	-0.329	10400	0	23	1	1
CEAP401	1	0	0	1	0	0	0											7142	0	19	0
RRP5352	1	0	0	1	0	0	0	41	22	249.7	-12.9	5.5	-0.133	4.8	-0.118	16.2	-0.189	10209	0	100	1	0
CAL8745	1	0	0	1	0	0	0	19	12	144.4	-15.0	5.3	0.004	4.0	-0.009	9.4	-0.055	7187	0	25	1	1
ACFG288	1	0	0	1	0	0	0	144	82	497.0	-49.2	24.1	0.045	15.6	-0.073	62.6	-0.075	10354	0	120	1	0
JOAX50	1	0	0	1	0	0	0											5560	0	20	0
FTKG51	1	0	0	1	0	0	0											7223	0	17	0
CAL7864	1	0	0	1	0	0	0											9041	0	16	0
ACFG2671	1	0	0	1	0	0	0											8327	0	20	0
RRP5395	1	0	0	1	0	0	0	31	18	141.5	-11.0	0.4	-0.064	2.2	0.000	1.6	0.070	17182	0	23	1	1
EQR101	1	0	0	1	0	0	0											6911	0	25	0
PAFC38	1	0	0	1	0	0	0											7955	0	19	0
FTKG109	1	0	0	1	0	0	0											8743	0	20	0
ZAB1040	1	0	0	1	0	0	0												0	50	0
UDI349	1	0	0	1	0	0	0											8368	0	22	0
LEIT18	1	0	0	1	0	0	0	10	6	286.1	-18.7	-0.3	-0.194	4.2	-0.052	10.1	-0.231	10356	0	25	1	1
LGX39	1	0	0	1	0	0	0	8	4	623.8	-39.1	20.3	0.108	11.9	0.035	48.5	0.166	8368	0	40	1	1
ACFG581	1	0	0	1	0	0	0	37	22	244.5	0.0	2.4	0.061	1.3	0.000	7.7	0.082	7203	0	25	1	0
DPJ1180	1	0	0	1	0	0	0											7441	0	20	0
SPQP1046	1	0	0	1	0	0	0											8915	0	18	0
WCBL95	1	0	0	1	0	0	0											11950	0	17	0	1
KOK96	1	0	0	1	0	0	0	14	9	214.7	-28.9	-3.3	-0.145	-0.1	-0.039	-4.1	-0.175	9975	0	22	1	1
CAL10004	1	0	0	1	0	0	0											10062	0	21	0
RRP5664	1	0	0	1	0	0	0	236	121	320.5	-36.9	14.9	0.049	11.8	0.059	33.1	0.192	17182	0	75	1	1
RRP5664	1	0	0	1	0	0	0	236	121	320.5	-36.9	14.9	0.049	11.8	0.059	33.1	0.192	17182	1	300	1	1
UDI625	1	0	0	1	0	0	0											13173	0	16	0
RRP5666	1	0	0	1	0	0	0											15388	0	25	0
ACFG834	1	0	0	1	0	0	0	34	27	338.5	-24.7	8.6	0.006	-2.9	-0.016	-8.7	0.055	9041	0	45	1	1
ACFG834	1	0	0	1	0	0	0	34	27	338.5	-24.7	8.6	0.006	-2.9	-0.016	-8.7	0.055	9041	1	250	1	1
RRP5850	1	0	0	1	0	0	0	30	18	420.5	-29.4	19.1	-0.013	14.8	-0.018	52.1	-0.157	15388	0	25	1	1
ACFG846	1	0	0	1	0	0	0	15	11	208.7	-23.4	4.7	0.059	-5.9	0.028	-21.3	0.199	9041	0	28	1	1
FBGO 819	1	0	0	1	0	0	0											9280	0	16	0
JMMA2245	1	0	0	1	0	0	0											12014	0	20	0
ACFG912	1	0	0	1	0	0	0	14	11	453.1	-24.6	13.0	0.021	3.0	-0.056	15.7	-0.088	9457	0	26	1	0
HCFG204	1	0	0	1	0	0	0											9600	0	30	0	1
HCFG753	1	0	0	1	0	0	0											10100	0	18	0
HCFG1119	1	0	0	1	0	0	0											10100	0	18	0
EFC946	1	0	0	1	0	0	0	44	26	494.3	-57.7	-0.9	-0.045	1.9	0.005	6.3	0.029	10585	0	40	1	1
EFC946	1	0	0	1	0	0	0	44	26	494.3	-57.7	-0.9	-0.045	1.9	0.005	6.3	0.029	10585	1	700	1	1
3435-AF	1	0	0	1	0	0	0											4252	0	20	0
GAV171	1	0	0	1	0	0	0	90	55	186.1	-10.0	1.7	-0.089	2.4	-0.010	7.5	-0.032	6434	0	21	1	0
APAG442	1	0	0	1	0	0	0											9216	0	25	0	1
BASP246	1	0	0	1	0	0	0											8074	0	19	0
BASP246	1	0	0	1	0	0	0											8074	1	90	0
JAS215	1	0	0	1	0	0	0											8836	0	20	0
EFC930	1	0	0	1	0	0	0	19	13	376.6	-19.2	0.0	-0.066	1.6	0.035	4.1	-0.128	15126	0	30	1	1
PRAC200	1	0	0	1	0	0	0											7608	0	25	0	1
MUT992	1	0	0	1	0	0	0	28	17	338.4	-45.6	20.3	0.043	14.0	-0.025	60.7	-0.101	9288	0	30	1	1
ACFG1412	1	0	0	1	0	0	0	39	24	329.3	-35.7	17.4	0.084	8.0	-0.013	31.0	0.169	9063	0	30	1	1
HMQ75	1	0	0	1	0	0	0	15	8	424.0	-20.7	7.3	-0.013	6.0	0.010	16.6	0.044	13808	0	30	1	1
MUT1113	1	0	0	1	0	0	0	8	8	459.8	-67.8	9.6	0.099	7.8	0.095	28.0	0.215	10154	0	25	1	1
EGB477	1	0	0	1	0	0	0											12344	0	18	0
EGB477	1	0	0	1	0	0	0											12344	1	90	0
DPJ894	1	0	0	1	0	0	0											7069	0	16	0
KOK458	1	0	0	1	0	0	0											8410	0	18	0
AVLA227	1	0	0	1	0	0	0											5788	0	19	0
CAL11774	1	0	0	1	0	0	0											10752	0	20	0
CAL11813	1	0	0	1	0	0	0											13256	0	20	0
RRP6668	1	0	0	1	0	0	0											14274	0	30	0	1
RRP6668	1	0	0	1	0	0	0											14274	1	120	0	1
RCBR111	1	0	0	1	0	0	0											8154	0	18	0
RCBR129	1	0	0	1	0	0	0											11996	0	18	0
FIEF165	1	0	0	1	0	0	0											12230	0	18	0
EFC1147	1	0	0	1	0	0	0											10202	0	24	0
ACFG1824	1	0	0	1	0	0	0	7	6	287.6	-35.0	19.5	0.063	11.4	0.003	42.9	0.007	6887	0	30	1	1
ACFG1824	1	0	0	1	0	0	0	7	6	287.6	-35.0	19.5	0.063	11.4	0.003	42.9	0.007	6887	1	90	1	1
GIVR195	1	0	0	1	0	0	0	32	22	528.3	-69.2	10.6	0.076	7.7	-0.033	23.6	0.189	8956	0	40	1	1
MUT1912	1	0	0	1	0	0	0											12903	0	18	0
AEV378	1	0	0	1	0	0	0											9607	0	16	0
CAL4180	1	0	0	1	0	0	0	77	42	166.7	22.1	1.1	0.083	1.6	0.093	-2.5	0.479	5694	0	25	1	0
CAL12411	1	0	0	1	0	0	0											6812	0	20	0
FGVP2171	1	0	0	1	0	0	0											4500	0	19	0
RCBR260	1	0	0	1	0	0	0											8950	0	20	0
BASP1502	1	0	0	1	0	0	0											8074	0	20	0
ACFG2709	1	0	0	1	0	0	0											6264	0	20	0
RRP7660	1	0	0	1	0	0	0											12475	0	20	0
GIVR555	1	0	0	1	0	0	0											11521	0	21	0
DIAS441	1	0	0	1	0	0	0											10415	0	20	0
ACFG2349	1	0	0	1	0	0	0	8	4	375.8	-53.9	17.0	-0.011	11.1	-0.072	49.8	-0.128	7224	0	25	1	1
ACFG2349	1	0	0	1	0	0	0	8	4	375.8	-53.9	17.0	-0.011	11.1	-0.072	49.8	-0.128	7224	1	87	1	1
RRP8223	1	0	0	1	0	0	0											12584	0	20	0
PHPO246	1	0	0	1	0	0	0	34	22	340.4	-10.5	8.7	-0.016	8.3	-0.058	32.7	-0.152	10502	0	45	1	1
APPG1602	1	0	0	1	0	0	0	21	7	451.4	-21.3	8.6	0.108	7.1	0.060	26.9	0.269	3254	0	30	1	1
JDRB1456	1	0	0	1	0	0	0	28	16	122.1	-40.4	7.6	-0.010	-0.9	-0.016	-1.6	0.067	9041	0	30	1	1
ZAB679	1	0	0	1	0	0	0											7837	0	17	0
GIVR1124	1	0	0	1	0	0	0											8956	0	20	0
GIVR1124	1	0	0	1	0	0	0											8956	1	110	0
LANF238	1	0	0	1	0	0	0											12091	0	20	0
ACFG2597	1	0	0	1	0	0	0											6228	0	40	0
ACFG2629	1	0	0	1	0	0	0											8337	0	25	0
JDRB1759	1	0	0	1	0	0	0	9	7	479.4	-69.5	10.9	0.033	7.3	0.060	22.4	0.159	7948	0	25	1	1
JCRF213	1	0	0	1	0	0	0											6512	0	18	0
CAL6557	1	0	0	1	0	0	0	551	187	326.0	-28.6	26.7	0.177	19.1	0.038	67.0	0.347	12480	0	180	1	0
CAL6557	1	0	0	1	0	0	0	551	187	326.0	-28.6	26.7	0.177	19.1	0.038	67.0	0.347	12480	1	800	1	0
CAL7108	1	0	0	1	0	0	0	53	34	220.6	5.6	2.3	0.010	0.3	0.049	-15.3	0.013	10356	0	30	1	1
EFC441	1	0	0	1	0	0	0	1224	312	77.4	-34.0	2.4	-0.041	0.6	-0.090	16.2	-0.034	10585	0	35	1	0
CAL7405	1	0	0	1	0	0	0	22	13	346.6	-36.5	7.3	-0.003	2.6	-0.024	7.3	0.084	10281	0	26	1	1
ELPF58	1	0	0	1	0	0	0											9431	0	18	0
JFR2919	1	0	0	0	1	0	0	12	6	391.6	-49.5	-0.9	0.019	0.5	0.011	3.0	0.146	6862	0	18.8	1	1
JFR2919	1	0	0	0	1	0	0	12	6	391.6	-49.5	-0.9	0.019	0.5	0.011	3.0	0.146	6862	1	124.4	1	1
JCVL1808	1	0	0	0	1	0	0												0	21.5	0
JCVL1808	1	0	0	0	1	0	0												1	137.9	0
ISPG2	1	0	0	0	1	0	0	24	15	108.2	-22.8	1.5	-0.006	2.6	0.010	9.2	0.039	7826	0	20.2	1	1
JCVL215	1	0	0	0	1	0	0	8	7	534.8	-19.2	11.5	0.076	8.3	0.044	31.6	0.209	10690	0	34.8	1	1
JCVL215	1	0	0	0	1	0	0	8	7	534.8	-19.2	11.5	0.076	8.3	0.044	31.6	0.209	10690	1	191.2	1	1
JCVL1921	1	0	0	0	1	0	0												0	21.5	0
JCVL1921	1	0	0	0	1	0	0												1	137.9	0
CAL8496	1	0	0	0	1	0	0	21	10	309.4	-35.4	13.4	0.114	10.1	0.029	24.1	0.280	10086	0	27.5	1	1
CAL8496	1	0	0	0	1	0	0	21	10	309.4	-35.4	13.4	0.114	10.1	0.029	24.1	0.280	10086	1	169.1	1	1
ACOP70	1	0	0	0	1	0	0											6813	0	16.2	0
ACOP70	1	0	0	0	1	0	0											6813	1	116.3	0
GVCS14	1	0	0	0	1	0	0											7520	0	21.4	0	1
MCCV85	1	0	0	0	1	0	0											8154	0	20.3	0
JMMA1440	1	0	0	0	1	0	0											11494	0	23.8	0
JMMA1440	1	0	0	0	1	0	0											11494	1	130	0
RRP5396	1	0	0	0	1	0	0	22	14	204.7	-27.3	4.0	0.015	4.7	0.002	5.4	0.097	10094	0	16.2	1	0
CAL9039	1	0	0	0	1	0	0											8123	0	23.9	0	1
CAL9039	1	0	0	0	1	0	0											8123	1	137.9	0	1
APPG1713	1	0	0	0	1	0	0											6542	0	25.7	0	1
APPG1713	1	0	0	0	1	0	0											6542	1	122.8	0	1
JMMA1599	1	0	0	0	1	0	0											16727	0	23.9	0
JMMA1599	1	0	0	0	1	0	0											16727	1	148.6	0
BJAS204	1	0	0	0	1	0	0	47	28	314.9	-8.5	16.1	0.029	10.4	-0.012	41.9	-0.025	8557	0	27.5	1	1
BJAS204	1	0	0	0	1	0	0	47	28	314.9	-8.5	16.1	0.029	10.4	-0.012	41.9	-0.025	8557	1	132.2	1	1
JGVA48	1	0	0	0	1	0	0	16	13	90.7	-40.6	-1.1	0.011	0.7	0.004	5.0	0.019		0	27	1	1
JGVA48	1	0	0	0	1	0	0	16	13	90.7	-40.6	-1.1	0.011	0.7	0.004	5.0	0.019		1	120.3	1	1
EFC686	1	0	0	0	1	0	0	115	52	222.0	-29.4	-3.0	-0.132	3.3	-0.037	10.7	-0.058		0	29.1	1	1
EFC686	1	0	0	0	1	0	0	115	52	222.0	-29.4	-3.0	-0.132	3.3	-0.037	10.7	-0.058		1	131	1	1
LANF72	1	0	0	0	1	0	0	16	8	143.2	-19.5	3.9	-0.051	4.7	-0.008	7.6	-0.084	6903	0	16.2	1	1
AVLA70	1	0	0	0	1	0	0											12624	0	21.4	0
EVPF425	1	0	0	0	1	0	0											13526	0	18.2	0
MCCV218	1	0	0	0	1	0	0											6293	0	16.2	0
EFC779	1	0	0	0	1	0	0	41	24	346.1	-16.7	12.1	0.000	7.6	0.030	29.5	0.029	15126	1	383.3	1	0
JGVA176	1	0	0	0	1	0	0											14607	0	24.2	0
JGVA176	1	0	0	0	1	0	0											14607	1	137.9	0
AVLA125	1	0	0	0	1	0	0											7350	0	18.8	0
AVLA148	1	0	0	0	1	0	0											11335	0	22.8	0
AVLA148	1	0	0	0	1	0	0											11335	1	149.4	0
DPJ971	1	0	0	0	1	0	0											9729	0	18.8	0
DPJ971	1	0	0	0	1	0	0											9729	1	116.3	0
JFGVA252	1	0	0	0	1	0	0											9517	0	18.2	0
JFGVA252	1	0	0	0	1	0	0											9517	1	116.3	0
EFC925	1	0	0	0	1	0	0												0	17.6	0
EFC925	1	0	0	0	1	0	0												1	116.3	0
FJAG163	1	0	0	0	1	0	0											6327	1	117.6	0
RRP6135	1	0	0	0	1	0	0	19	15	291.3	-16.4	7.1	-0.074	8.2	-0.004	30.1	-0.012	16784	0	16.2	1	1
KCA1581	1	0	0	0	1	0	0	10	6	378.0	-26.2	7.4	0.034	4.0	-0.041	12.0	0.024	6972	0	16.2	1	1
BJJAS704	1	0	0	0	1	0	0											11764	0	16.2	0
FBGO728	1	0	0	0	1	0	0	8	6	120.0	0.5	-0.2	0.020	-1.8	0.065	-4.3	-0.030	8213	0	18.8	1	1
KOK236	1	0	0	0	1	0	0											12422	0	24.2	0	1
AEV187	1	0	0	0	1	0	0											7918	1	116.3	0	0
RMI7	1	0	0	0	1	0	0											8051	0	18.2	0	1
JFR3848	1	0	0	0	1	0	0											6862	0	17.6	0
JCRF189	1	0	0	0	1	0	0											7176	0	21.5	0	1
JCRF189	1	0	0	0	1	0	0											7176	1	117.6	0	1
ABP1329	1	0	0	0	1	0	0											7242	0	56.8	0	1
ABP1329	1	0	0	0	1	0	0											7242	1	127	0	1
ABP1261	1	0	0	0	1	0	0	9	4	464.5	-7.2	8.3	-0.054	10.4	-0.017	34.4	-0.083	11093	0	23.6	1	1
KCA1804	1	0	0	0	1	0	0											6175	0	24.2	0	1
KCA1804	1	0	0	0	1	0	0											6175	1	137.9	0	1
GMMA835	1	0	0	0	1	0	0											3886	0	18.2	0
BRTG614	1	0	0	0	1	0	0											10599	0	18.2	0
GAV291	1	0	0	0	1	0	0	2507	460	559.6	-53.5	22.2	0.095	19.9	0.071	72.8	0.138		0	306	1	0
GAV291	1	0	0	0	1	0	0	2507	460	559.6	-53.5	22.2	0.095	19.9	0.071	72.8	0.138		1	863.9	1	0
RRP6968	1	0	0	0	1	0	0											17128	0	23.9	0
RRP6968	1	0	0	0	1	0	0											17128	1	137.9	0
AEV299	1	0	0	0	1	0	0											9607	1	116.3	0
ABP1685	1	0	0	0	1	0	0											10784	0	24.2	0
ABP1685	1	0	0	0	1	0	0											10784	1	125.7	0
LGR128	1	0	0	0	1	0	0											9383	0	16.2	0
LGR128	1	0	0	0	1	0	0											9383	1	120.3	0
RRP7143	1	0	0	0	1	0	0											16493	0	23.6	0
RRP7143	1	0	0	0	1	0	0											16493	1	129.5	0
MUT2094	1	0	0	0	1	0	0											16618	0	24.6	0
MUT2094	1	0	0	0	1	0	0											16618	1	149.4	0
JFSH848	1	0	0	0	1	0	0											9863	0	21.4	0
RRP7278	1	0	0	0	1	0	0											17602	0	24.6	0
RRP7278	1	0	0	0	1	0	0											17602	1	148.6	0
MDB277	1	0	0	0	1	0	0											6525	0	21.4	0
MDB277	1	0	0	0	1	0	0											6525	1	126.3	0
MJJR985	1	0	0	0	1	0	0	20	12	101.4	-17.1	3.9	0.140	-1.9	0.048	-4.5	0.307	4215	0	20.2	1	1
ZAB542	1	0	0	0	1	0	0											7264	0	17.6	0
ZAB542	1	0	0	0	1	0	0											7264	1	123	0
JFR3752	1	0	0	0	1	0	0												0	25.7	0
JFR3752	1	0	0	0	1	0	0												1	147	0
LANF165	1	0	0	0	1	0	0	8	4	448.7	-14.6	14.9	0.068	10.7	0.024	42.0	0.084	12428	0	21.5	1	1
KCA472	1	0	0	0	1	0	0	4352	605	612.4	-51.5	31.3	0.113	19.8	0.003	81.6	0.064	10446	0	266	1	0
KCA472	1	0	0	0	1	0	0	4352	605	612.4	-51.5	31.3	0.113	19.8	0.003	81.6	0.064	10446	1	2019.3	1	0
ZAB890	1	0	0	0	1	0	0											10143	0	19.4	0
LLB161	1	0	0	0	1	0	0											11703	0	18.8	0	1
LLB161	1	0	0	0	1	0	0											11703	1	116.3	0	1
JMMA810	1	0	0	0	1	0	0	13	8	231.3	12.6	-1.4	0.035	0.0	0.028	1.8	0.130	10689	1	116.3	1	1
CEAP64	1	0	0	0	0	1	0												0	28	0
LANF312	1	0	0	0	0	1	0												0	25	0
JCVL2242	1	0	0	0	0	1	0												0	26	0
PAGE40	1	0	0	0	0	1	0												0	25	0
GVCS78	1	0	0	0	0	1	0												0	14	0
JCVL2528	1	0	0	0	0	1	0												0	26	0
KCA1705	1	0	0	0	0	1	0	12	9	372.1	-35.7	8.0	-0.012	6.1	-0.020	18.4	0.086		0	30	1	1
KCA1705	1	0	0	0	0	1	0	12	9	372.1	-35.7	8.0	-0.012	6.1	-0.020	18.4	0.086		1	98	1	1
ACFG2679	1	0	0	0	0	1	0												0	25	0
ACFG2679	1	0	0	0	0	1	0												1	88	0
MELM88	1	0	0	0	0	1	0	12	6	290.3	-28.2	11.5	0.040	9.9	0.059	32.1	0.139		0	26	1	1
PRAC97	1	0	0	0	0	1	0	7	5	255.6	-14.9	1.6	-0.066	-1.8	-0.017	-8.0	-0.116		0	26	1	1
TOLA95	1	0	0	0	0	1	0	10	7	408.8	-10.9	10.8	0.113	8.5	0.036	33.4	0.196		0	28	1	1
FSCF132	1	0	0	0	0	1	0												0	25	0
FJAG38	1	0	0	0	0	1	0	12	7	480.7	-56.2	19.3	0.078	9.4	0.005	38.7	0.096		0	29	1	1
DPJ1284	1	0	0	0	0	1	0												0	25	0
BASP63	1	0	0	0	0	1	0	13	7	535.1	-48.7	5.7	-0.057	6.3	-0.039	21.9	-0.126		0	100	1	1
LLB170	1	0	0	0	0	1	0												0	25	0	0
HCFG378	1	0	0	0	0	1	0												0	24	0
FTKG174	1	0	0	0	0	1	0												0	25	0
AEV137	1	0	0	0	0	1	0												0	25	0	1
EFC1070	1	0	0	0	0	1	0	15	10	112.9	-58.6	4.2	-0.009	1.7	-0.027	6.8	0.021		0	75	1	0
HCFC1383	1	0	0	0	0	1	0												0	26	0
CAL12194	1	0	0	0	0	1	0												0	26	0
CAL12194	1	0	0	0	0	1	0												1	95	0
CAL12506	1	0	0	0	0	1	0												0	23	0
CAL12506	1	0	0	0	0	1	0												1	85	0
GL3222	1	0	0	0	0	1	0												0	29	0
GL3222	1	0	0	0	0	1	0												1	90	0
MILE491	1	0	0	0	0	1	0												0	28	0
MILE491	1	0	0	0	0	1	0												1	90	0
SDNA47	1	0	0	0	0	1	0	13	8	314.8	-42.2	4.5	-0.030	4.5	-0.007	15.9	0.016		0	27	1	1
SDNA81	1	0	0	0	0	1	0												0	25	0	1
ICHG225	1	0	0	0	0	1	0												0	25	0
ZAB468	1	0	0	0	0	1	0												0	25	0	1
RRP7838	1	0	0	0	0	1	0												0	27	0
ICHG286	1	0	0	0	0	1	0												0	27	0
EFC383	1	0	0	0	0	1	0	1756	433	113.9	-46.9	-4.6	-0.040	-1.5	-0.014	-4.4	-0.048		0	35	1	0
GAV1110	1	0	0	0	0	1	0	16	9	399.9	-30.6	14.8	-0.045	11.5	-0.031	46.3	-0.101		0	26	1	1
RIG785	1	0	0	0	0	1	0												0	23	0
BCO26	1	0	0	0	0	1	0												0	24	0	1
LANF173	1	0	0	0	0	0	1											12091	0	29	0	1
LMT22	1	0	0	0	0	0	1	26	13	671.9	-69.0	19.2	0.090	11.9	0.035	48.5	0.166	6599	0	250	1	1
LLB205	1	0	0	0	0	0	1											8803	0	27	0
JMCH70	1	0	0	0	0	0	1											5949	0	27	0
EFC605	1	0	0	0	0	0	1	19	14	198.8	-28.6	5.9	0.024	2.5	0.008	12.7	0.022	11232	0	28	1	1
EFC605	1	0	0	0	0	0	1	19	14	198.8	-28.6	5.9	0.024	2.5	0.008	12.7	0.022	11232	1	92	1	1
GAOM26	1	0	0	0	0	0	1											10585	0	23	0
GAOM26	1	0	0	0	0	0	1											10585	1	90	0
GZI96	1	0	0	0	0	0	1											6419	0	27	0
JRR632	1	0	0	0	0	0	1											10149	0	27	0
JRR632	1	0	0	0	0	0	1											10149	1	93	0
CAL9630	1	0	0	0	0	0	1											10646	0	28	0
CSLM54	1	0	0	0	0	0	1											9376	0	35	0	1
JMMA1728	1	0	0	0	0	0	1											8571	0	28	0
FZLM509	1	0	0	0	0	0	1											18512	0	32	0
FZLM509	1	0	0	0	0	0	1											18512	1	99	0
MQV58	1	0	0	0	0	0	1											10900	0	27	0
MQV58	1	0	0	0	0	0	1											10900	1	92	0
ALAE428	1	0	0	0	0	0	1											9443	0	29	0
LCK176	1	0	0	0	0	0	1											9505	0	28	0
SQP1394	1	0	0	0	0	0	1											11387	0	28	0
SQP1394	1	0	0	0	0	0	1											11387	1	95	0
ICHG238	1	0	0	0	0	0	1											6760	0	28	0
JWLJ200	1	0	0	0	0	0	1											10414	0	27	0
RMVV636	1	0	0	0	0	0	1											11663	0	27	0
ZAB165	1	0	0	0	0	0	1	12	6	205.8	-8.8	2.0	0.087	-0.4	0.052	-13.0	0.371	6744	1	90	1	1
EUS150	1	0	0	0	0	0	1											8017	0	30	0
EUS150	1	0	0	0	0	0	1											8017	1	110	0
EFC1488	1	0	0	0	0	0	1											9656	0	30	0
EFC1488	1	0	0	0	0	0	1											9656	1	99	0
GIVR313	1	0	0	0	0	0	1											17396	1	92	0
GIVR307	1	0	0	0	0	0	1											12978	0	30	0	1
GIVR307	1	0	0	0	0	0	1											12978	1	120	0	1
LLB361	1	0	0	0	0	0	1											8557	0	27	0
ABP2288	1	0	0	0	0	0	1											10644	0	27	0
BASP2007	1	0	0	0	0	0	1											11677	0	30	0
MUT2867	1	0	0	0	0	0	1											10638	0	27	0
JDRB1239	1	0	0	0	0	0	1	28	13	538.0	-30.2	26.5	0.072	17.4	-0.013	65.8	-0.001	17284	0	50	1	1
JDRB1239	1	0	0	0	0	0	1	28	13	538.0	-30.2	26.5	0.072	17.4	-0.013	65.8	-0.001	17284	1	150	1	1
EFC1984	1	0	0	0	0	0	1											10067	0	30	0
TABO3716	0	1	0	1	0	0	0											3748	0	30	0
METG83	0	1	0	1	0	0	0											6820	0	18	0
JFPA184	0	1	0	1	0	0	0											2976	0	17	0
UNIU439	0	1	0	1	0	0	0											4742	0	40	0
LKW219	0	1	0	1	0	0	0											4525	0	18	0
GZF77	0	1	0	1	0	0	0											9353	0	18	0
HUM24	0	1	0	1	0	0	0	18	6	56.289	-32	3.95	0.083	2.1005	0.064	6.914	0.118	3165	0	18	1
HUM24	0	1	0	1	0	0	0	18	6	56.289	-32	3.95	0.083	2.1005	0.064	6.914	0.118	3165	1	90	1
MDVG6472	0	1	0	1	0	0	0											3808	0	32	0
JFPA1043	0	1	0	1	0	0	0											2733	0	18	0
JFPA1023	0	1	0	1	0	0	0											1789	0	18	0
JFT2422	0	1	0	1	0	0	0	41	13	48.095	-26	3.866	0.0335	1.387	-0.042	7.093	0.0655	5523	0	18	1
JFT2422	0	1	0	1	0	0	0	41	13	48.095	-26	3.866	0.0335	1.387	-0.042	7.093	0.0655	5523	1	100	1
TABO1364	0	1	0	1	0	0	0											4233	0	22	0
TABO1745	0	1	0	1	0	0	0											3513	0	22	0
TABO1745	0	1	0	1	0	0	0											3513	1	100	0
MVB953	0	1	0	1	0	0	0											4381	0	19	0
JFT2488	0	1	0	0	1	0	0	23	10	98.157	-11	5.1575	0.035	2.507	-0.0575	10.9515	-0.0645	9071	0	29.6	1
JFT3157	0	1	0	0	1	0	0											7804	0	22.8	0
JFT3157	0	1	0	0	1	0	0											7804	1	116.3	0
JFT3094	0	1	0	0	1	0	0	11	5	-29.2125	-22	-1.0585	-0.0505	-1.285	-0.0655	-3.88	-0.0295	10846	0	22.8	1
LKW319	0	1	0	0	1	0	0											6518	1	116.3	0
JFT2433	0	1	0	0	1	0	0	16	6	278.871	4	12.885	0.1275	8.8425	0.007	33.88	0.0905	8363	0	24.2	1
TABO1406	0	1	0	0	1	0	0											4281	0	24.5	0
TABO1406	0	1	0	0	1	0	0											4281	1	124.4	0
TABO2333	0	1	0	0	1	0	0											4045	0	29.6	0
TABO2333	0	1	0	0	1	0	0											4045	1	128.4	0
TABO2510	0	1	0	0	1	0	0											4049	0	39.8	0
TABO2510	0	1	0	0	1	0	0											4049	1	222.4	0
TABO3711	0	1	0	0	0	1	0												0	26	0
TABO3689	0	1	0	0	0	1	0												0	28	0
JFT3343	0	1	0	0	0	1	0												0	30	0
JUZZ136	0	1	0	0	0	1	0												0	25	0
JUZZ136	0	1	0	0	0	1	0												1	95	0
TABO2567	0	1	0	0	0	1	0												0	25	0
JFPA20	0	1	0	0	0	0	1	7	4	8.5325	20	1.0555	0.0505	0.171	0.033	0.728	0.1605		1	89	1
HUM38	0	1	0	0	0	0	1											4470	1	99	0
JUZZ73	0	1	0	0	0	0	1											2950	0	24	0
JFPA92	0	1	0	0	0	0	1	14	3	-24.078	4	-0.9085	0.06	-0.929	0.0305	-4.6175	0.0835	4136	0	22	1
JFPA1018	0	1	0	0	0	0	1											3030	0	30	0
JFT3311	0	1	0	0	0	0	1											4656	0	28	0
9077 L	0	0	1	0	0	1	0												0	26	0	1
8059 P	0	0	1	0	0	1	0												0	23	0	1
9140 M	0	0	1	0	0	1	0												0	25	0	1
9140 M	0	0	1	0	0	1	0												1	88	0	1
7900 Q	0	0	1	0	0	1	0												0	14	0	0
1470	0	0	1	0	0	1	0	14	7	590.33	-5.21								0	30	1	1
7600 AR	0	0	1	0	0	1	0												0	25	0
7538 AS	0	0	1	0	0	1	0												0	26	0
0637 AV	0	0	1	0	0	1	0												0	27	0	1
5562 BA	0	0	1	0	0	1	0												0	26	0
5562 BA	0	0	1	0	0	1	0												1	90	0
1956 AO	0	0	1	0	0	1	0												0	26	0	1
1961 AO	0	0	1	0	0	1	0												0	30	0	1
1765	0	0	1	0	0	1	0												0	26	0
6868 AR	0	0	1	0	0	1	0												0	25	0	1
9641 AM	0	0	1	0	0	1	0												0	24	0	1
1671	0	0	1	0	0	1	0	13	6	525.02	-28.91								0	30	1	0
1671	0	0	1	0	0	1	0	13	6	525.02	-28.91								1	100	1	0
8700 K	0	0	1	0	0	1	0												0	25	0	1
4747 Z	0	0	1	0	0	1	0												0	28	0	1
4747 Z	0	0	1	0	0	1	0												1	95	0	1
2307 AI	0	0	1	0	0	1	0												0	15	0	1
6938 AR	0	0	1	0	0	1	0												0	24	0
7130 AV	0	0	1	0	0	1	0												0	25	0
7130 AV	0	0	1	0	0	1	0												1	88	0
1105	0	0	1	0	0	1	0	9	3	63.72	-42.07								0	29	1	0
6555 AK	0	0	1	0	0	1	0												0	30	0
6555 AK	0	0	1	0	0	1	0												1	95	0
9152 U	0	0	1	0	0	1	0												0	26	0	0
7904 Y	0	0	1	0	0	1	0												0	25	0	0
9500 NA	0	0	1	0	0	1	0												0	24	0
5351 AF	0	0	1	0	0	1	0												0	26	0	1
7713 AR	0	0	1	0	0	1	0												0	25	0	1
7713 AR	0	0	1	0	0	1	0												1	88	0	1
4658 AQ	0	0	1	0	0	1	0												0	26	0	1
4658 AQ	0	0	1	0	0	1	0												1	88	0	1
3984 H	0	0	1	0	0	1	0												0	29	0	0
3984 H	0	0	1	0	0	1	0												1	95	0	0
409	0	0	1	0	0	1	0	15	9	380.78	-47.48								0	27	1	0
8723 J	0	0	1	0	0	1	0												0	25	0
7539 AS	0	0	1	0	0	1	0												0	26	0
3301 U	0	0	1	0	0	1	0												0	26	0	1
5560 BA	0	0	1	0	0	1	0												0	26	0
5560 BA	0	0	1	0	0	1	0												1	90	0
3283 U	0	0	1	0	0	1	0												0	100	0	0
	0	0	1	0	0	1	0												0	32	0
	0	0	1	0	0	1	0												1	100	0
0888 AM	0	0	1	0	0	1	0												0	27	0	1
0888 AM	0	0	1	0	0	1	0												1	90	0	1
9875 AR	0	0	1	0	0	1	0												0	28	0
9875 AR	0	0	1	0	0	1	0												1	90	0
7087 AE	0	0	1	0	0	1	0												0	26	0	1
3032 AE	0	0	1	0	0	1	0												0	26	0	1
7015 AO	0	0	1	0	0	1	0												0	26	0	1
0700 AR	0	0	1	0	0	1	0												0	25	0	1
0700 AR	0	0	1	0	0	1	0												1	90	0	1
8811 AV	0	0	1	0	0	1	0												0	27	0	1
8811 AV	0	0	1	0	0	1	0												1	88	0	1
5030 AU	0	0	1	0	0	1	0												0	26	0
1799 D	0	0	1	0	0	1	0												0	30	0	1
1799 D	0	0	1	0	0	1	0												1	95	0	1
5954 AC	0	0	1	0	0	1	0												0	15	0	1
8575 AT	0	0	1	0	0	1	0												0	25	0	1
1566 S	0	0	1	0	0	1	0												0	15	0	0
8860 AJ	0	0	1	0	0	1	0												0	28	0
8862 AJ	0	0	1	0	0	1	0												0	27	0	1
2314 AI	0	0	1	1	0	0	0											20638	0	20	0	1
7073 AZ	0	0	1	1	0	0	0											16524	0	22	0
4589 AI	0	0	1	1	0	0	0											11712	0	17	0
9743 Y	0	0	1	1	0	0	0											9833	0	20	0	1
4476 X	0	0	1	1	0	0	0											12154	0	18	0
4476 X	0	0	1	1	0	0	0											12154	1	100	0
5703 AH	0	0	1	1	0	0	0											10343	0	18	0	1
7001 AE	0	0	1	1	0	0	0											7854	0	17	0	1
3794-P	0	0	1	1	0	0	0											10503	0	19	0	1
5381 W	0	0	1	1	0	0	0											15338	0	20	0	0
1567 S	0	0	1	1	0	0	0											11672	0	17	0	1
2837 J	0	0	1	1	0	0	0											21596	0	22	0	1
2837 J	0	0	1	1	0	0	0											21596	1	100	0	1
6962 AI	0	0	1	1	0	0	0											11177	0	20	0	1
6962 AI	0	0	1	1	0	0	0											11177	1	90	0	1
1734	0	0	1	1	0	0	0	8	6	644.39	-52.4							7024	0	30	1	1
8915 U	0	0	1	1	0	0	0											7041	0	17	0	1
7067 AG	0	0	1	1	0	0	0											8400	0	22	0	1
7000-J	0	0	1	1	0	0	0	9	3	800.85	-17.38							9000	0	38	1	0
1020 M	0	0	1	1	0	0	0											9495	0	17	0	1
3056 Z	0	0	1	1	0	0	0											7722	0	17	0	1
4682 X	0	0	1	1	0	0	0											5744	0	17	0	1
7501 Q	0	0	1	1	0	0	0											8134	0	20	0
9596 AD	0	0	1	1	0	0	0											18657	0	22	0	1
8391 AE	0	0	1	1	0	0	0											13703	0	17	0	1
4850 AE	0	0	1	1	0	0	0											12822	0	18	0
36	0	0	1	1	0	0	0											15366	0	17	0
0221 0	0	0	1	1	0	0	0											10606	0	17	0
3435 AF	0	0	1	1	0	0	0											12734	0	20	0	1
8118 AG	0	0	1	1	0	0	0											8040	0	20	0	1
1625 AP	0	0	1	1	0	0	0											5997	0	20	0
6030 AP	0	0	1	1	0	0	0											9139	0	18	0	1
1248	0	0	1	1	0	0	0	277	59	-95.72	2.82							8631	0	20	1	1
1459	0	0	1	1	0	0	0	32	15	282.16	-13.91							10110	0	25	1	1
1459	0	0	1	1	0	0	0	32	15	282.16	-13.91							10110	1	120	1	1
1293	0	0	1	1	0	0	0	18	14	169.7	-6.58							6215	0	25	1	0
1464	0	0	1	1	0	0	0	3	3	338.65	-22.38							6862	0	25	1	0
8129 N	0	0	1	1	0	0	0											8704.7	0	18	0	1
7668 AH	0	0	1	1	0	0	0											5763	0	18	0	1
1465	0	0	1	1	0	0	0	33	15	156.66	-4.28							5970	0	24	1	0
1154	0	0	1	1	0	0	0	28	14	591.83	-14.24							6446	0	38	1	1
7674 AH	0	0	1	1	0	0	0											5620	0	19	0
1733	0	0	1	1	0	0	0	20	10	842.58	-36.84							11209	0	40	1	1
39	0	0	1	1	0	0	0											8282	0	17	0
1560	0	0	1	1	0	0	0	9	6	474.78	-28.59							8631	0	26	1	1
1188	0	0	1	1	0	0	0											5880	0	20	0
2253 J	0	0	1	1	0	0	0											16976	0	22	0	1
7461 S	0	0	1	1	0	0	0											10817	0	18	0	1
5220 U	0	0	1	1	0	0	0											7965	0	20	0	1
1731	0	0	1	1	0	0	0	35	10	108.91	-7.13							6556	0	22	1	1
5734 AH	0	0	1	1	0	0	0											12658	0	20	0	1
4607 AH	0	0	1	1	0	0	0											10362	0	17	0	1
6160 AD	0	0	1	1	0	0	0											19000	0	20	0	1
78	0	0	1	1	0	0	0											15653	0	19	0
4913 P	0	0	1	1	0	0	0											10011	0	18	0	1
0584 Q	0	0	1	1	0	0	0											8631	0	19	0	1
0584 Q	0	0	1	1	0	0	0											8631	1	90	0	1
6836 P	0	0	1	1	0	0	0											5156	0	20	0	1
917	0	0	1	0	1	0	0	12	7	93.64	-11.15							12314	0	26.5	1	1
1206	0	0	1	0	1	0	0											21596	0	21.5	0
1206	0	0	1	0	1	0	0											21596	1	119.6	0
CABO13447	0	0	1	0	1	0	0											15436	0	15	0
1202	0	0	1	0	1	0	0											17005	0	18	0
1202	0	0	1	0	1	0	0											17005	1	92.5	0
990	0	0	1	0	1	0	0	90	26	254	-5.25							19293	0	74	1	0
990	0	0	1	0	1	0	0	90	26	254	-5.25							19293	1	460	1	0
1232	0	0	1	0	1	0	0											16978	0	21.5	0
1232	0	0	1	0	1	0	0											16978	1	105.8	0
9071-AC	0	0	1	0	1	0	0											23799	0	17	0	1
9071-AC	0	0	1	0	1	0	0											23799	1	105.8	0	1
8803-J	0	0	1	0	1	0	0											7726	0	20	0
IFQ0588	0	0	1	0	1	0	0											16738	0	15	0
8715-N	0	0	1	0	1	0	0											15799	0	18	0	1
8715-N	0	0	1	0	1	0	0											15799	1	88	0	1
3984-AI	0	0	1	0	1	0	0											15654	0	17	0	1
3984-AI	0	0	1	0	1	0	0											15654	1	105.8	0	1
5998-AJ	0	0	1	0	1	0	0											10896	0	17	0	1
5998-AJ	0	0	1	0	1	0	0											10896	1	98.9	0	1
59	0	0	1	0	1	0	0											23386	0	60	0
59	0	0	1	0	1	0	0											23386	1	563.5	0
1470-Y	0	0	1	0	1	0	0											11517	0	16	0	1
1470-Y	0	0	1	0	1	0	0											11517	1	105	0	1
1471-Y	0	0	1	0	1	0	0											11341	0	16	0	1
8272-S	0	0	1	0	1	0	0											23386	0	19	0	1
8272-S	0	0	1	0	1	0	0											23386	1	101.2	0	1
5347-Y	0	0	1	0	1	0	0											6912	0	16	0	1
9972-AI	0	0	1	0	1	0	0											30753	0	16	0
9972-AI	0	0	1	0	1	0	0											30753	1	98.9	0
4566-J	0	0	1	0	1	0	0											59992	0	18	0	1
4566-J	0	0	1	0	1	0	0											59992	1	105	0	1
1400	0	0	1	0	1	0	0	15	7	629.14	-7.74							9068	0	25	1	1
1400	0	0	1	0	1	0	0	15	7	629.14	-7.74							9068	1	166.75	1	1
2596-P	0	0	1	0	1	0	0											11209	0	18	0	0
6831-P	0	0	1	0	1	0	0											8372	0	16	0	1
9795-AD	0	0	1	0	1	0	0											5620	0	18	0
0583-Q	0	0	1	0	1	0	0											8631	0	22	0	1
0583-Q	0	0	1	0	1	0	0											8631	1	105.8	0	1
7120-R	0	0	1	0	1	0	0											16444	0	16	0	1
7120-R	0	0	1	0	1	0	0											16444	1	92	0	1
LCM00200	0	0	1	0	1	0	0											15236	0	15	0
9979-AL	0	0	1	0	1	0	0											7768	0	16	0
2820-I	0	0	1	0	1	0	0											12769	0	21.5	0	1
2820-I	0	0	1	0	1	0	0											12769	1	105.8	0	1
6300-N	0	0	1	0	1	0	0											12206	0	19	0	1
6300-N	0	0	1	0	1	0	0											12206	1	98.9	0	1
1600	0	0	1	0	1	0	0	14	10	659.95	-19.59							12678	1	207	1	0
1211	0	0	1	0	1	0	0	16	8	361.5	2.7							12769	0	30	1	1
1211	0	0	1	0	1	0	0	16	8	361.5	2.7							12769	1	158.7	1	1
1762	0	0	1	0	1	0	0											5256	0	16	0
1762	0	0	1	0	1	0	0											5256	1	101.2	0
RBC3084	0	0	1	0	1	0	0											8905	0	15	0
8738-J	0	0	1	0	1	0	0											5749	0	15.5	0	1
8738-J	0	0	1	0	1	0	0											5749	1	82.23	0	1
1662	0	0	1	0	1	0	0	17	8	-91.49	10.84							7919	0	25	1	0
1640	0	0	1	0	1	0	0	3	3	438.97	-14.34							14154	0	35	1	0
3438-AF	0	0	1	0	1	0	0											14985	0	16	0
1187	0	0	1	0	1	0	0											7310	0	16	0
1763	0	0	1	0	1	0	0											12678	0	25	0
1763	0	0	1	0	1	0	0											12678	1	101.2	0
8270-S	0	0	1	0	1	0	0											16976	0	17	0	1
8270-S	0	0	1	0	1	0	0											16976	1	101.2	0	1
1682	0	0	1	0	1	0	0											6665	0	19	0
45	0	0	1	0	1	0	0											9494	0	16	0
45	0	0	1	0	1	0	0											9494	1	75	0
1010-M	0	0	1	0	1	0	0											14009	0	19	0	1
1245	0	0	1	0	1	0	0											8605	0	25	0
1245	0	0	1	0	1	0	0											8605	1	184	0
6637-S	0	0	1	0	1	0	0											14607	0	19	0	1
9873-AR	0	0	1	0	0	0	1											7506	0	28	0
5127-N	0	0	1	0	0	0	1											13164	0	26	0	1
6000-AF	0	0	1	0	0	0	1											15614	0	30	0
6000-AF	0	0	1	0	0	0	1											15614	1	96	0
6827-P	0	0	1	0	0	0	1											6467	0	27	0	1
6827-P	0	0	1	0	0	0	1											6467	1	95	0	1
1601	0	0	1	0	0	0	1											6556	0	27	0
40	0	0	1	0	0	0	1											9972	0	26	0
8777AO	0	0	1	0	0	0	1											7041	0	28	0
0700Z	0	0	1	0	0	0	1											7419	0	28	0	1
6829-P	0	0	1	0	0	0	1											7555	0	30	0	1
6829-P	0	0	1	0	0	0	1											7555	1	96	0	1
3841-H	0	0	1	0	0	0	1											15336	0	26	0	1
3841-H	0	0	1	0	0	0	1											15336	1	93	0	1
2254-J	0	0	1	0	0	0	1											10773	0	27	0	1
8248-Y	0	0	1	0	0	0	1											7493	0	27	0	1
6060AL	0	0	1	0	0	0	1											9218	0	30	0
6060AL	0	0	1	0	0	0	1											9218	1	96	0
1487	0	0	1	0	0	0	1	69	33	-145.64	-15.06							8631	0	30	1	0
9085-I	0	0	1	0	0	0	1											7127	0	26	0	1
4983-M	0	0	1	0	0	0	1											6300	0	27	0	1
4983-M	0	0	1	0	0	0	1											6300	1	93	0	1
6838-P	0	0	1	0	0	0	1											6054	0	26	0	1
IFC0208	0	0	1	0	0	0	1											10726	0	28	0
IFC0208	0	0	1	0	0	0	1											10726	1	93	0
5804-V	0	0	1	0	0	0	1											16393	0	27	0	1
0500-AL	0	0	1	0	0	0	1											8121	0	27	0
9966-AS	0	0	1	0	0	0	1											10987	0	28	0
9966-AS	0	0	1	0	0	0	1											10987	1	95	0
9955-AS	0	0	1	0	0	0	1											8119	0	27	0
3234-AI	0	0	1	0	0	0	1											10503	1	99	0
3385AL	0	0	1	0	0	0	1											10503	0	28	0
2981-AE	0	0	1	0	0	0	1											17605	0	29	0
2492-AV	0	0	1	0	0	0	1											20638	0	29	0
2492-AV	0	0	1	0	0	0	1											20638	1	95	0
GDL0155	0	0	1	0	0	0	1											9794	0	29	0
1742-AT	0	0	1	0	0	0	1											10343	0	37	0
